# Supplementary material for: Transcriptome analysis of green and purple fruited pepper provides insight into novel regulatory genes in anthocyanin biosynthesis
Source: PeerJ. 2024 Jan 17;12:e16792. doi: 10.7717/peerj.16792 (PMC10799612; doi:10.7717/peerj.16792)
Supplement: Supplemental Information 1 — The first column (from A2 to A23) indicates Gene ID of 22 selected genes (including the reference gene) for qPCR validation. The first row (from B1 to G1) indicates Forward primer, Reverse Primer, Product Size, Tm, Primer Blast result in NCBI, and Primer Blast result gene in NCBI, respectively. [file peerj-12-16792-s001.xlsx]

## Sheet: Sheet1
GeneID	Forward primer	Reverse Primer	Product Size	Tm	Primer Blast result	Primer Blast result gene
T459_15321 (CHS)	TTTGAGCTTGTTTCTGCGGC	ACTTGGTCGAGGATTGCTGG	230	60	NM_001325005.1	LOC107871256
T459_15095 (CHI)	CGATCGCTTAGCAAAAGTTGA	TAGGTGACACTCCCCTGCTT	254	59	XM_016717954.2	LOC107871144
T459_06228 (F3H)	AGTTGGTGGTCTTCAAGCCA	CTGCCTTCTCTCCTTCTCGT	245	59	NM_001324774.1	LOC107859880
T459_10360 (F3'H)	TCTGACCTGACCCAATTGCC	CCTCCCGGCAAGAATCTCTC	230	60	XM_016707872.2	LOC107862334
T459_28730 (F3'5'H)	CAAGAGGTTCATGAGCGGGA	TCGAGAGGGACAGCCTTTTG	237	60	XM_016693437.2	LOC107848667
T459_06365 (DFR)	CCAACGGTCAGGGGAATGTT	AGCTTCTTCCATTGCAGCCT	231	60	NM_001324777.1	LOC107860031
T459_00408 (ANS)	CGGAGGACAAACGCAACTTG	GCTAGTTCTGGTTGTGGGCA	232	60	XM_016712446.2	LOC107866341
T459_26178 (BZ1)	GGCAGAGGAGGAAATAGGTGT	CAACTTCGTGTGGCATGTCA	236	59	NM_001324611.1	LOC107843659
MSTRG.12525 (UGT79B1)	GCACCAACAGCACATTCTTG	GTCAACCTCCACCATCACCA	256	59	XM_016707014.2	LOC107861697
T459_22629 (FLS)	TCCATCAGAGTACATTCGTTCAA	CTCCTCTTGTGGTACTTGCTCA	250	58	XM_016687254.2	LOC107843086
MSTRG.2413 (C2H2)	TCTTCAGTCGAGGGGCTACA	TGATGCAAAAGCACACCAGC	244	60	XM_047415627.1	LOC124900136
T459_03543 (bHLH)	TAATTTGGTTGGTGCTGGCC	AAGTACATGGTTCCCGCTGG	241	60	XM_016686645.2	LOC107842687
T459_04365 (B3)	CCAGCACCCTCTCGAAGTTT	CCCCAGTTGTGCTTCTCTGA	233	60	XM_016702453.2	LOC107857615
T459_06113 (bZIP)	AGCCTCTCCTGTACCAGCTT	ATCTAGCAGCAGACTCACGG	230	60	XM_016706651.2	LOC107861308
T459_18726 (Others)	ACCCCATCAATCAGTGTGTCA	TTCTTGGCCTTGTTTCAGCA	259	59	XM_016724136.2	LOC107877488
T459_24340 (C3H)	AGTACCACTATTCCGGCACC	CGGGTCAAGTCTCCAGATGG	238	59	XM_047396598.1	LOC107840944
T459_26036 (WRKY)	GCACAGAGGAGGTTGCACAA	CTTTGGGTGGTTGTGCTCAC	230	60	XM_016687850.2	LOC107843538
T459_30722 (MADS-MIKC)	TGTGAACATCTTGGATTAGGGT	GCACCAACATCCACATCACAC	134	60	XM_047401120.1	LOC107850793
T459_08508 (SET)	GTGAGGTGATTAGGCGGGAC	GTGCATTGGGATCACAGTCA	255	59	XM_016697922.2	LOC107852876
T459_25692 (MYB)	GCTGTAGATTGAGGTGGCTGA	TGTGGTGATCTTGAGGGCAG	251	59	NM_001324618.1	LOC107844888
T459_25295 (MYB-related)	ACCGATACCTGGCTACACAAC	TTCTCCAATCACCTTTTCCGT	236	58	XM_016689193.2	LOC107844851
T459_30033 (Actin)	CCCTGTCCTGCTCACTGAAG	GTCACGTCCAGCAAGATCCA	250	60	XM_016695142.2	LOC107850541
