# Supplementary material for: Transcriptome analysis of green and purple fruited pepper provides insight into novel regulatory genes in anthocyanin biosynthesis
Source: PeerJ. 2024 Jan 17;12:e16792. doi: 10.7717/peerj.16792 (PMC10799612; doi:10.7717/peerj.16792)
Supplement: Supplemental Information 3 — The first row (from B1 to G1) indicates Concentration, Volume, Yield, RIN (RNA Integrity Number), 28S/18S, and Quality Class of RNA, respectively. The first column (from A2 to A37) indicates 12 sequencing fruits (each contains 3 independent biological repeats, resulting in a total of 36 samples) in this study. [file peerj-12-16792-s003.xlsx]

## Sheet: Sheet1
Sample	Concentration (ng/mL)	Volume (mL)	Yield (mg)	RIN	28S/18S	Quality Class
EJT-10-1	1472	28	41.216	8.2	1.4	A
EJT-10-2	1776	28	49.728	7.3	1.2	A
EJT-10-3	1716	28	48.048	7.6	1.4	A
EJT-20-1	1400	28	39.2	8.5	1.5	A
EJT-20-2	1272	28	35.616	8.3	1.4	A
EJT-20-3	1660	28	46.48	7.5	1.3	A
EJT-30-1	756	28	21.168	8	1.3	A
EJT-30-2	836	28	23.408	8.8	1.4	A
EJT-30-3	1172	28	32.816	7.6	1.3	A
EJT-60-1	880	28	24.64	8.7	1.4	A
EJT-60-2	656	28	18.368	9.1	1.4	A
EJT-60-3	664	28	18.592	8.8	1.4	A
HN191-10-1	1872	28	52.416	7.9	1.3	A
HN191-10-2	1596	28	44.688	8	1.3	A
HN191-10-3	1548	28	43.344	7.8	1.4	A
HN191-20-1	1344	28	37.632	8.2	1.4	A
HN191-20-2	1476	28	41.328	7.4	1.2	A
HN191-20-3	1716	28	48.048	9	1.5	A
HN191-30-1	1048	28	29.344	7.7	1.2	A
HN191-30-2	1448	28	40.544	8.1	1.4	A
HN191-30-3	1296	28	36.288	7.2	1.2	A
HN191-60-1	784	28	21.952	8.4	1.3	A
HN191-60-2	744	28	20.832	7.6	1.3	A
HN191-60-3	672	28	18.816	8.3	1.3	A
HN192-30-1	588	28	16.464	7.6	1.2	A
HN192-30-2	512	28	14.336	8.7	1.4	A
HN192-30-3	804	28	22.512	7.7	1.2	A
HN192-60-1	660	28	18.48	8.4	1.3	A
HN192-60-2	732	28	20.496	8.3	1.3	A
HN192-60-3	576	28	16.128	8	1.3	A
HN005-30-1	560	28	15.68	8.3	1.3	A
HN005-30-2	548	28	15.344	7.8	1.3	A
HN005-30-3	664	28	18.592	8.4	1.4	A
HN005-60-1	652	28	18.256	8	1.3	A
HN005-60-2	500	28	14	7.8	1.3	A
HN005-60-3	720	28	20.16	8.5	1.4	A
