# Supplementary material for: Transcriptome analysis of green and purple fruited pepper provides insight into novel regulatory genes in anthocyanin biosynthesis
Source: PeerJ. 2024 Jan 17;12:e16792. doi: 10.7717/peerj.16792 (PMC10799612; doi:10.7717/peerj.16792)
Supplement: Supplemental Information 4 — The first row (from B1 to H1) indicates Raw Reads, Raw Base, Clean Reads, Clean Base, Q20 (quality score of 20, an error rate of 1 in 100), Q30 (quality score of 30, an error rate of 1 in 1000), GC content, respectively. The first column (from A2 to A37) indicates 12 sequencing fruits (each contains 3 independent biological repeats, resulting in a total of 36 samples) in this study. For numbers from B2 to E37, M means 106 and G means 109. [file peerj-12-16792-s004.xlsx]

## Sheet: Sheet1
SampleName	Raw Reads	Raw Base	Clean Reads	Clean Base	Q20	Q30	GC content
EJT-10-1	234.29M	23.43G	200.59M	20.06G	0.9846	0.9508	0.4674
EJT-10-2	214.95M	21.49G	188.95M	18.89G	0.9851	0.951	0.4528
EJT-10-3	226.25M	22.63G	194.56M	19.46G	0.9852	0.9526	0.4638
EJT-20-1	195.80M	19.58G	167.22M	16.72G	0.9854	0.952	0.4517
EJT-20-2	197.89M	19.79G	173.24M	17.32G	0.9858	0.9527	0.4622
EJT-20-3	413.28M	41.33G	360.54M	36.05G	0.9838	0.9475	0.4626
EJT-30-1	294.45M	29.44G	258.74M	25.87G	0.9846	0.9505	0.4606
EJT-30-2	245.80M	24.58G	213.88M	21.39G	0.9839	0.9479	0.4629
EJT-30-3	246.33M	24.63G	218.60M	21.86G	0.9844	0.9498	0.4655
EJT-60-1	216.30M	21.63G	193.03M	19.30G	0.9835	0.9461	0.4603
EJT-60-2	223.78M	22.38G	188.43M	18.84G	0.9859	0.953	0.447
EJT-60-3	239.83M	23.98G	200.66M	20.07G	0.9869	0.9557	0.4357
HN005-30-1	269.84M	26.98G	234.72M	23.47G	0.9859	0.9537	0.4493
HN005-30-2	224.28M	22.43G	201.05M	20.11G	0.9862	0.9536	0.4527
HN005-30-3	257.84M	25.78G	228.19M	22.82G	0.9845	0.9508	0.4648
HN005-60-1	222.31M	22.23G	193.31M	19.33G	0.9852	0.9526	0.464
HN005-60-2	205.68M	20.57G	173.65M	17.36G	0.9869	0.9565	0.4617
HN005-60-3	247.03M	24.70G	208.94M	20.89G	0.9855	0.9521	0.4476
HN191-10-1	229.31M	22.93G	199.79M	19.98G	0.986	0.9537	0.4595
HN191-10-2	232.12M	23.21G	196.28M	19.63G	0.9839	0.9474	0.4594
HN191-10-3	211.26M	21.13G	181.14M	18.11G	0.9851	0.9522	0.4651
HN191-20-1	245.42M	24.54G	198.36M	19.84G	0.9844	0.9501	0.4686
HN191-20-2	189.19M	18.92G	168.12M	16.81G	0.9849	0.9497	0.4687
HN191-20-3	245.80M	24.58G	208.79M	20.88G	0.9841	0.9492	0.4683
HN191-30-1	198.23M	19.82G	164.97M	16.50G	0.983	0.9487	0.463
HN191-30-2	222.22M	22.22G	192.99M	19.30G	0.9853	0.9559	0.4741
HN191-30-3	266.51M	26.65G	224.01M	22.40G	0.9864	0.9558	0.4498
HN191-60-1	174.15M	17.42G	154.34M	15.43G	0.9877	0.9587	0.4537
HN191-60-2	296.35M	29.63G	256.43M	25.64G	0.9843	0.9492	0.4642
HN191-60-3	210.66M	21.07G	185.70M	18.57G	0.9862	0.9532	0.4521
HN192-30-1	203.18M	20.32G	182.14M	18.21G	0.9872	0.9569	0.4493
HN192-30-2	186.76M	18.68G	155.59M	15.56G	0.9849	0.9537	0.451
HN192-30-3	261.62M	26.16G	225.39M	22.54G	0.986	0.9559	0.4621
HN192-60-1	248.34M	24.83G	212.22M	21.22G	0.9865	0.9546	0.4376
HN192-60-2	194.84M	19.48G	164.94M	16.49G	0.9837	0.9492	0.4501
HN192-60-3	213.92M	21.39G	185.64M	18.56G	0.9874	0.9572	0.4433
