# Supplementary material for: Transcriptome analysis of green and purple fruited pepper provides insight into novel regulatory genes in anthocyanin biosynthesis
Source: PeerJ. 2024 Jan 17;12:e16792. doi: 10.7717/peerj.16792 (PMC10799612; doi:10.7717/peerj.16792)
Supplement: Supplemental Information 5 — The first column (from A2 to A10) indicates different comparison groups. The first row (from B1 to G1) indicates parameters used for calculating Power values. The first row (from H1 to J1) indicates calculated Power values when effect =2, 3, and 4, respectively. [file peerj-12-16792-s005.xlsx]

## Sheet: Sheet1
Table S3 Power analysis between different groups
group	depth	n1	n2	CV1	CV2	alpha	Power (effect=2)	Power (effect=3)	Power (effect=4)
HN191-10 VS EJT-10	6.33	3	3	0.289047	0.37382	0.05	0.37	0.74	0.91
HN191-20 VS EJT-20	6.96	3	3	0.331121	0.48175	0.05	0.33	0.67	0.86
HN191-30 VS EJT-30	6.94	3	3	0.424348	0.413547	0.05	0.33	0.67	0.86
HN192-30 VS EJT-30	6.83	3	3	0.396811	0.413547	0.05	0.33	0.68	0.86
HN005-30 VS EJT-30	7.38	3	3	0.341153	0.413547	0.05	0.36	0.72	0.9
HN191-60 VS HN191-30	6.42	3	3	0.36	0.42	0.05	0.33	0.68	0.86
HN192-60 VS HN192-30	6.13	3	3	0.35	0.4	0.05	0.34	0.68	0.87
HN005-60 VS HN005-30	6.75	3	3	0.4	0.34	0.05	0.35	0.71	0.89
EJT-60 VS EJT-30	6.94	3	3	0.44	0.41	0.05	0.32	0.66	0.85
