# Supplementary material for: Transcriptome analysis of green and purple fruited pepper provides insight into novel regulatory genes in anthocyanin biosynthesis
Source: PeerJ. 2024 Jan 17;12:e16792. doi: 10.7717/peerj.16792 (PMC10799612; doi:10.7717/peerj.16792)
Supplement: Supplemental Information 6 — The first row (from B1 to M1) indicates 12 sequencing fruits (each represents the mean value of three independent biological repeats). The first row (from N1 to P1) indicates KEGG annotation, KEGG pathway, and sequence of novel candidate genes, respectively. The first column (from A2 to A9) indicates Gene ID of 8 structure genes. Numbers from B2 to M9 indicate FPKM values obtained from RNA-seq. [file peerj-12-16792-s006.xlsx]

## Sheet: Sheet1
GeneID	EJT-10	EJT-20	EJT-30	EJT-60	HN191-10	HN191-20	HN191-30	HN191-60	HN192-30	HN192-60	HN005-30	HN005-60	KEGG_ANNOT	KEGG_pathway	Sequence of novel genes
T459_15321	1.05794	0.097029	0.0124267	0.752325	13.8195	11.0771	10.3032	4.19949	64.7967	7.01919	48.5297	7.40168	K00660 CHS; chalcone synthase [EC:2.3.1.74]	ko00941:Flavonoid biosynthesis|ko04712:Circadian rhythm - plant
T459_15095	11.6565	2.23761	1.3028	0.896692	14.1188	9.45813	5.30676	1.51096	5.13871	1.99364	4.63836	1.488	K01859 E5.5.1.6; chalcone isomerase [EC:5.5.1.6]	ko00941:Flavonoid biosynthesis
T459_06228	41.3189	41.1504	164.288	78.4332	324.942	385.155	652.073	235.351	1059.26	66.4273	912.706	207.829	K00475 F3H; naringenin 3-dioxygenase [EC:1.14.11.9]	ko00941:Flavonoid biosynthesis
T459_28730	0.0126934	0.0167675	0.0018783	0.0233048	28.8877	30.3477	22.0386	8.56182	157.782	14.1169	109.467	9.09816	K13083 CYP75A; flavonoid 3',5'-hydroxylase [EC:1.14.14.81]	ko00941:Flavonoid biosynthesis|ko00944:Flavone and flavonol biosynthesis
T459_06365	0.0178622	0.0137679	0.0245966	0.0056237	3.56452	3.01175	2.83644	0.676034	16.3463	1.05199	9.79794	1.11098	K13082 DFR; bifunctional dihydroflavonol 4-reductase/flavanone 4-reductase [EC:1.1.1.219 1.1.1.234]	ko00941:Flavonoid biosynthesis
T459_00408	0.192434	0.129585	0.124281	0.139876	10.6339	8.58464	9.6448	1.50286	21.5397	1.90297	13.3644	2.05253	K05277 ANS; anthocyanidin synthase [EC:1.14.20.4]	ko00941:Flavonoid biosynthesis
T459_26178	0.144826	0.0923593	0.0210289	0.0217589	43.8548	35.8264	52.1681	44.2253	173.197	16.3123	104.257	59.1978	K12930 BZ1; anthocyanidin 3-O-glucosyltransferase [EC:2.4.1.115]|K13269 E2.4.1.234; kaempferol 3-O-beta-D-galactosyltransferase [EC:2.4.1.234]	ko00942:Anthocyanin biosynthesis|ko00944:Flavone and flavonol biosynthesis
MSTRG.12525	0.442691	0.333611	0.573781	1.77515	53.4587	40.455	31.2412	22.6186	67.167	17.7501	25.6691	32.0981	K17193 UGT79B1; anthocyanidin 3-O-glucoside 2'''-O-xylosyltransferase [EC:2.4.2.51]	ko00942:Anthocyanin biosynthesis	GTGGTTTTTGCGAAATTTGAGCAGGCATATGGTTGGGAGATGATGTGGAATATGCATGGTTTCTGATCAAGCTCTTGGAATTCTACGGAACAATTTAAGTAAGGAAAATGTAGTCTTATTTCGAGTGGTCTGATTGTCAGAACTTGACATGATGACAATACAAAAATCAGGTACATTAGGAAATGCTTCATTGATTGTAATAATGACAACTATACTACTACTGGAAGGTAAGATCCGGTCAATTTTCGGTCCACAGCATGTCCGGATCCCAGGTTCACCCCAAAATCGCAGGcgcccgaaaatgctccgttcgcgccgtttcgctcatttgtccatccaaatggccacaaaaaattaaacggaccacactggcaCGATCCCTAACCTatctggcacgcc…
