# Supplementary material for: Transcriptome analysis of green and purple fruited pepper provides insight into novel regulatory genes in anthocyanin biosynthesis
Source: PeerJ. 2024 Jan 17;12:e16792. doi: 10.7717/peerj.16792 (PMC10799612; doi:10.7717/peerj.16792)
Supplement: Supplemental Information 7 — The first row (from B1 to M1) indicates 12 sequencing fruits (each represents the mean value of three independent biological repeats). The first row (from N1 to Q1) indicates KEGG annotation, KEGG pathway, TF family, and sequence of novel candidate genes, respectively. The first column (from A2 to A25) indicates Gene ID of 24 TFs. Numbers from B2 to M25 indicate FPKM values obtained from RNA-seq. [file peerj-12-16792-s007.xlsx]

## Sheet: Sheet1
GeneID	EJT-10	EJT-20	EJT-30	EJT-60	HN191-10	HN191-20	HN191-30	HN191-60	HN192-30	HN192-60	HN005-30	HN005-60	KEGG_ANNOT	KEGG_pathway	TF Family	Sequence of novel genes
MSTRG.2413	6.22619	6.79984	7.68734	8.30442	0.418294	0.564283	0.352566	0.559212	0.0873215	0.0937386	0.125691	0.145955	K07466 RFA1, RPA1, rpa; replication factor A1	ko03030:DNA replication|ko03420:Nucleotide excision repair|ko03430:Mismatch repair|ko03440:Homologous recombination|ko03460:Fanconi anemia pathway	C2H2	gggtaatgaaaaaaatatttttctgtaTGCACACAGATTCATAATGAGATATTTTGCTCTCCAGCTCCTTCGAGAAGTTTCATCTCTCTTCGAATATTTTCCCTTCAAACTAGTAGATTCCAGCttctaacatggtatcaaagcgtCGATCCTTGTAGATCTGCTCCCTAGATTTCTTCCGATACTACCCTCGAGGTGTTTCGGTGACATTTTTTTTCGACGACCGGCGACGGTTGGTGTTTGTTGGTTTTTTTTGCCGATTTGTGGGCATCTGCTTCGTGGTTCTCTTCCGATACTATCCTTGAAGTGTTTCGGTGGAATATTTCTAGTTCTAGTCAAAGTCCGGCGACGATTGGTAACTGCTCAAGGTCGTCTCCTTCCGGTTGCGGTGTTGGTAAT…
MSTRG.3732	0.332624	0.521392	1.97572	0.416596	0.0517937	0.0531493	0.149043	0.519504	0.113459	0.287588	0.173536	0.334361	NA	NA	NAC	CAGTCTCCTCTGTAACTTCTTGTGTAGTGCAGCAGGTAGAATCAGGTTGAAGCAACATGCCTCGGATTGTTTCCAAAGCATCCTGTTCCTCCATATTGACCGCATCATCGTCATCATCCATTTTCACTCTTACATGCTTCTTGATTCTGCATAGTGCATAATCTTGCTTGGGAATGTTGTTTACCTTGAAGAAATCATCCCCCACGAAGTACTCTCTCATCAGCCAATTAGTAGTAGCACTGCCACTAGTTTTATTTCCTTTACTAGTGTATATATAATTTCTTCGATACCCCACGACCGATCCGCCCTTACGATTCTTGATGGGAACAGCACTAGTTTGGCCTCTCCAAGTCCCGTTCCCGCAAGTTCGAGCATGATTCTGATCTGATTTCTTCCGCT…
T459_01503	1.15566	3.23517	3.92519	2.03689	0.223811	0.178628	0.223758	0.323913	0.47042	0.705991	0.354341	0.263784	K10277 KDM8, JMJD5; [protein]-arginine 3-hydroxylase / protease [EC:1.14.11.73 3.4.-.-]	NA	Jumonji
T459_03543	0.0446699	0.0139555	0	0.00477572	13.3574	11.1879	11.9809	1.28545	35.5236	1.38171	15.8433	0.858119	NA	NA	bHLH
T459_04365	4.12657	3.39129	4.02707	0.565188	1.7458	1.36314	0.991908	0.451697	1.64233	0.270733	2.24287	0.270824	NA	NA	B3
T459_04649	0.549849	0.898043	0.553611	0.233299	0	0	0	0	0	0	0	0	K09264 K09264; MADS-box transcription factor, plant	NA	MADS-MIKC
T459_05942	3.37595	5.43487	6.08492	1.44086	0.659536	0.729133	1.03898	1.1197	1.07245	1.36021	1.54642	1.02855	NA	NA	MYB-related
T459_06113	0.415972	0.321219	0.151407	0	0.908788	0.875454	0.569322	0	1.1693	0	0.643733	0	NA	NA	bZIP
T459_06973	10.8531	5.84247	4.53601	2.19045	0.296901	0.235756	0.0973718	0.107826	0.0229071	0.0994141	0.134088	0.0162568	K09338 HD-ZIP; homeobox-leucine zipper protein	NA	HB-HD-ZIP
T459_07572	0.983732	0.816087	0.850531	0.880061	0.241032	0.168935	0.14993	0.243233	0.122418	0.223937	0.134051	0.240222	NA	NA	RWP-RK
T459_08508	0.416763	0.524749	1.13169	0.979783	3.65042	3.30268	3.60006	3.5287	3.86589	5.45541	4.70607	3.40035	K11426 SMYD; [histone H3]-lysine4/36 N-trimethyltransferase SMYD [EC:2.1.1.354 2.1.1.357]	NA	SET
T459_08514	2.09927	6.93971	18.6308	4.23195	0.905083	0.845137	1.43691	0.379902	1.66453	1.13338	2.22046	0.377942	NA	NA	bHLH
T459_12995	1.559	1.26179	1.92822	0.155599	0.322827	0.415322	0.431465	0.57727	0.356399	0.442305	0.302087	0.740115	NA	NA	LOB
T459_13190	1.43787	0.312948	0.412024	0.619257	3.17088	2.57543	2.58953	0.21374	0	0	0	0	NA	NA	bHLH
T459_16639	0.105863	1.09647	1.59082	1.25908	0	0.0290748	0.11677	0.251735	0	0	0.554514	0.517114	K22155 JADE2; E3 ubiquitin-protein ligase Jade-2 [EC:2.3.2.27]|K22156 JADE3; protein Jade-3	NA	SET
T459_18726	14.1697	12.7814	14.137	0.644826	6.08864	4.45196	3.94732	0.226663	3.37419	0.548402	5.4194	0.450976	NA	NA	Others
T459_24340	18.7511	23.5281	39.6416	5.56059	5.88462	4.57372	7.03529	3.46678	8.32566	2.43838	15.3536	2.69673	NA	NA	C3H
T459_25295	0	0	0	0	0.130406	0.534064	0.605983	0.082923	2.28332	0.443438	2.98481	0.20228	NA	NA	MYB-related
T459_25692	0.003766	0.00671667	0.00954367	0.0106607	43.8212	36.7315	41.7363	31.126	53.1168	49.1642	52.4215	35.7626	K09422 MYBP; transcription factor MYB, plant|K16166 PAP1, MYB75; transcription factor MYB75	ko04712:Circadian rhythm - plant	MYB;MYB-related
T459_26036	0.761163	0.593664	0.641362	0.0170323	5.19305	4.02031	3.05105	0.262354	5.25077	0.198346	3.23115	0.231219	NA	NA	WRKY
T459_29868	0.737961	1.76128	4.43341	0.735638	0.124766	0.164436	0.447308	1.19527	0.422732	0.880086	0.665538	1.18339	NA	NA	NAC
T459_29885	0.791103	1.546	3.33258	1.45923	0.094311	0.169387	0.549319	1.89019	0.437806	1.26852	0.876447	1.66388	NA	NA	NAC
T459_30722	4.008	5.49786	6.81096	20.4989	0.00106731	0.0401928	0.144332	4.66291	0.266631	6.59518	0.377471	8.44858	NA	NA	MADS-M-type;MADS-MIKC
T459_34381	9.52433	12.8883	20.2796	5.80692	4.41469	4.29471	5.58624	5.55406	6.45951	6.19009	9.05669	4.66548	NA	NA	MYB-related
