# Supplementary material for: Transcriptome analysis of green and purple fruited pepper provides insight into novel regulatory genes in anthocyanin biosynthesis
Source: PeerJ. 2024 Jan 17;12:e16792. doi: 10.7717/peerj.16792 (PMC10799612; doi:10.7717/peerj.16792)
Supplement: Supplemental Information 8 — The first row (from B1 to V1) indicates gene ID. The first column (from A2 to A37) indicates 12 sequencing fruits (each contains 3 independent biological repeats, resulting in a total of 36 samples) in this study. Numbers from B2 to V37 indicate FPKM values obtained from RNA-seq. [file peerj-12-16792-s008.xlsx]

## Sheet: Sheet1
Sample	T459_15321 (CHS)	T459_15095 (CHI)	T459_06228 (F3H)	T459_10360 (F3'H)	T459_28730 (F3'5'H)	T459_06365 (DFR)	T459_00408 (ANS)	T459_26178 (BZ1)	MSTRG.12525 (UGT79B1)	T459_22629 (FLS)	MSTRG.2413 (C2H2)	T459_03543 (bHLH)	T459_04365 (B3)	T459_06113 (bZIP)	T459_18726 (Others)	T459_24340 (C3H)	T459_26036 (WRKY)	T459_30722 (MADS-MIKC)	T459_08508 (SET)	T459_25692 (MYB)	T459_25295 (MYB-related)
EJT-10-1	0.768056	11.5953	38.4278	0.248124	0.0183458	0.0352143	0.158895	0.141384	0.354217	0.476149	6.37828	0.0246239	4.02525	0.33163	18.7581	20.5866	0.786141	4.26139	0.316299	0.011298	0
EJT-10-2	1.32108	13.5409	40.1797	0.320098	0.0197343	0	0.276683	0.0812566	0.360774	0.429372	6.71141	0.0781957	4.43246	0.301469	15.2748	18.2349	0.883815	4.39272	0.583297	0	0
EJT-10-3	1.0847	9.83339	45.349	0.219254	0	0.0183722	0.141724	0.211837	0.613082	1.31217	5.58888	0.0311901	3.92201	0.614816	8.47629	17.4316	0.613534	3.3699	0.350692	0	0
EJT-20-1	0	2.02787	56.8132	0.05328	0.0397226	0	0.050837	0.0724153	0.262109	0.10738	7.25791	0	2.75104	0.101243	20.8155	4.57383	0.494138	5.17861	0.485663	0.02015	0
EJT-20-2	0.10567	1.03419	37.3292	0.027832	0	0.0217472	0.138612	0.136534	0.405854	0.585093	6.2298	0.0338657	3.32111	0.384711	8.0102	36.8083	0.446825	6.7689	0.534988	0	0
EJT-20-3	0.185417	3.65076	29.3088	0.142308	0.0105799	0.0195565	0.199307	0.0681287	0.332869	0.047503	6.9118	0.00800069	4.10172	0.477703	9.51832	29.2021	0.840029	4.54606	0.553596	0	0
EJT-30-1	0.017758	1.99689	38.9893	0.014533	0	0.0281964	0.115578	0.0369215	0.137762	0.220764	7.31635	0	4.27046	0.248609	22.5482	47.7713	0.677536	4.29731	2.04888	0	0
EJT-30-2	0.019522	0.740169	273.309	0	0	0.0138828	0.149967	0.0102031	0.677712	0.149512	8.21036	0	4.50759	0.05103	11.9925	42.8957	0.577981	8.74986	0.751188	0	0
EJT-30-3	0	1.17134	180.567	0	0.00563491	0.0317104	0.107299	0.0159622	0.905868	0.049617	7.5353	0	3.30316	0.154581	7.87026	28.2578	0.66857	7.38572	0.595006	0.028631	0
EJT-60-1	1.00714	0.949497	132.575	0.039482	0.0298209	0	0.083715	0.0389752	2.88037	0.044037	9.02335	0	0.460822	0	0.255027	3.35268	0.022032	16.4012	0.910619	0.016237	0
EJT-60-2	0.334704	0.86658	80.8087	0.050784	0.0214187	0.0168711	0.279692	0.0231094	1.7341	0.056074	6.65144	0	0.430872	0	0.307642	2.70113	0	24.194	0.859208	0.015745	0
EJT-60-3	0.915126	0.873999	21.916	0	0.0186747	0	0.056222	0.00319211	0.710965	0.047699	9.23845	0.0143271	0.803871	0	1.37181	10.628	0.029065	20.9014	1.16952	0	0
HN191-10-1	16.7717	16.1147	360.775	4.94404	34.6753	3.69839	10.9203	45.4757	58.252	0.150095	0.385874	15.302	1.81446	1.07923	8.08953	4.41295	5.65939	0.00320193	3.56953	44.2199	0.120378
HN191-10-2	13.394	12.5734	339.186	0.638128	26.5949	3.0109	10.4824	37.3457	44.4968	0.070769	0.480388	13.3717	1.89697	1.00065	5.40088	4.33369	5.3462	0	3.85647	42.1665	0.159849
HN191-10-3	11.2929	13.6683	274.865	2.39742	25.3928	3.98428	10.4989	48.743	57.6273	0.098264	0.388619	11.3985	1.52598	0.646487	4.7755	8.90723	4.57355	0	3.52525	45.0772	0.110992
HN191-20-1	9.15982	9.08352	382.956	4.04797	21.8359	2.70371	6.66403	27.8326	34.2665	0.108463	0.309502	10.4184	1.25733	0.844607	4.14483	5.52386	3.55867	0.0602575	2.49951	32.1793	0.704828
HN191-20-2	11.707	9.98054	392.753	6.74344	28.9664	2.79268	9.8843	41.5496	48.6778	0.082029	1.05459	12.9658	1.52177	1.02539	4.10231	4.04039	4.67071	0.00403862	3.95856	37.1295	0
HN191-20-3	12.3646	9.31034	379.755	4.42098	40.2408	3.53887	9.2056	38.0971	38.4206	0.098565	0.328763	10.1796	1.31031	0.756367	5.10874	4.15692	3.83155	0.0562824	3.44995	40.8856	0.897365
HN191-30-1	10.7069	6.18489	567.986	2.61503	10.0533	2.27192	5.90005	30.8934	17.7393	0.137763	0.289375	9.817	0.8153	0.748554	5.03121	6.78242	2.07592	0.149578	3.37009	47.7807	1.43191
HN191-30-2	10.3376	5.2392	386.633	2.8652	29.8261	3.50412	7.91298	34.6387	30.9304	0.099269	0.210181	8.85842	0.61358	0.379996	2.92845	4.81782	2.90745	0	2.4175	30.0122	0.373769
HN191-30-3	9.86513	4.49619	1001.6	5.64914	26.2363	2.73326	15.1214	90.9721	45.054	0.059342	0.55814	17.2673	1.54684	0.579416	3.88229	9.50565	4.16977	0.283417	5.0126	47.4161	0.012272
HN191-60-1	3.14731	1.10092	71.158	0.517667	5.14021	0.438855	0.767169	16.8861	8.25323	0.190772	0.629655	1.15117	0.787137	0	0.237887	5.30936	0.148374	4.37845	3.81032	29.3323	0
HN191-60-2	2.96804	1.23767	233.833	0.056402	5.10503	0.529943	1.2005	32.4743	13.0232	0.126434	0.460876	0.893022	0.197462	0	0.324194	2.88806	0.252953	5.25602	3.24109	29.3519	0.140042
HN191-60-3	6.48312	2.1943	401.063	0.063718	15.4402	1.0593	2.54091	83.3154	46.5795	0.152132	0.587105	1.81216	0.370492	0	0.117907	2.20293	0.385734	4.35427	3.53468	34.6939	0.108727
HN192-30-1	71.423	6.29389	1162.33	0.140356	193.338	17.9137	24.5637	245.767	79.0533	0.017604	0.105191	37.187	2.07121	1.03646	2.98615	8.35908	5.69496	0.152157	3.92757	48.3171	2.78711
HN192-30-2	46.1277	2.27755	778.187	0.272015	50.1345	15.9191	10.6703	78.4283	40.4587	0.494544	0.0502264	23.3286	1.41421	1.15829	0.969001	3.93044	3.05431	0.414518	3.98359	41.7165	1.93793
HN192-30-3	76.8394	6.84469	1237.26	0.076786	229.874	15.2061	29.3852	195.396	81.9891	0.037737	0.106547	46.0552	1.44156	1.31315	6.16742	12.6875	7.00305	0.233219	3.68651	69.3167	2.12492
HN192-60-1	11.2671	2.91303	74.069	0.12513	26.6881	1.93204	3.95607	30.5034	25.0886	0.147719	0.100699	2.26072	0.248064	0	0.793901	3.04618	0.34764	7.57545	6.21504	51.3216	0.494246
HN192-60-2	3.50982	0.995598	67.9105	0.028741	3.27885	0.136411	0.473012	6.64823	15.8703	0.066417	0.0809111	0.65016	0.327321	0	0.395774	1.07348	0.102153	5.39554	4.21225	49.0148	0.563653
HN192-60-3	6.2807	2.07231	57.3026	0.069588	12.3838	1.08752	1.27982	11.7851	12.2915	0.323645	0.0996061	1.23424	0.236813	0	0.455531	3.19549	0.145246	6.81457	5.93895	47.1563	0.272414
HN005-30-1	54.866	5.38854	975.372	0.062874	109.083	12.9657	16.2066	114.734	41.0941	0.048094	0.102668	17.3714	1.99175	0.978631	4.97877	18.3722	3.59295	0.334612	4.56716	57.5529	4.25253
HN005-30-2	52.3745	6.37712	953.403	0.018774	162.156	9.07751	13.9407	123.618	20.2767	0.054471	0.161959	17.7489	2.5512	0.469706	7.88608	12.7268	3.41534	0.465232	5.18243	57.3854	2.39409
HN005-30-3	38.3485	2.14943	809.343	0.008544	57.1603	7.35058	9.94591	74.4202	15.6365	0.032257	0.112446	12.4098	2.18567	0.482861	3.39334	14.9619	2.68515	0.332571	4.36862	42.3263	2.30782
HN005-60-1	5.09057	1.48117	51.0264	0	13.1508	0.294785	1.21902	23.4519	9.67746	0.169713	0.0970656	0.570692	0.342874	0	0.089615	3.57625	0.087314	7.84894	2.78873	34.8167	0.202779
HN005-60-2	2.06102	0.979694	29.4626	0	3.47061	0.114617	0.47443	9.47017	4.38363	0.088148	0.166906	0.532802	0.293641	0	1.1198	3.90611	0.029065	7.61656	3.54678	38.2758	0.178092
HN005-60-3	15.0534	2.00314	542.999	0.043116	10.6731	2.92354	4.46413	144.671	82.2331	0.250615	0.173894	1.47086	0.175957	0	0.143516	0.607835	0.577277	9.88025	3.86555	34.1954	0.225969
