# Supplementary material for: Transcriptome analysis of green and purple fruited pepper provides insight into novel regulatory genes in anthocyanin biosynthesis
Source: PeerJ. 2024 Jan 17;12:e16792. doi: 10.7717/peerj.16792 (PMC10799612; doi:10.7717/peerj.16792)
Supplement: Supplemental Information 9 — The first row (from B1 to V1) indicates gene ID. The first column (from A2 to A37) indicates 12 sequencing fruits (each contains 3 independent biological repeats, resulting in a total of 36 samples) in this study. Numbers from B2 to V37 indicate related expression levels calculated from Cq value of qPCR. [file peerj-12-16792-s009.xlsx]

## Sheet: Sheet1
Sample	T459_15321 (CHS)	T459_15095 (CHI)	T459_06228 (F3H)	T459_10360 (F3'H)	T459_28730 (F3'5'H)	T459_06365 (DFR)	T459_00408 (ANS)	T459_26178 (BZ1)	MSTRG.12525 (UGT79B1)	T459_22629 (FLS)	MSTRG.2413 (C2H2)	T459_03543 (bHLH)	T459_04365 (B3)	T459_06113 (bZIP)	T459_18726 (Others)	T459_24340 (C3H)	T459_26036 (WRKY)	T459_30722 (MADS-MIKC)	T459_08508 (SET)	T459_25692 (MYB)	T459_25295 (MYB-related)
EJT-10-1	0.266862	3.53769	0.19766	2.21122	0.00429287	0.0331013	0.0620388	0.0313521	0.0584796	4.26128	8.229	0.0663054	3.53697	7.05538	9.81385	18.1136	1.30341	5.99929	0.792074	0.00217124	0.275811
EJT-10-2	0.318721	4.12769	0.212431	1.76789	0.00515376	0.0475995	0.106017	0.016368	0.0451426	6.23484	8.31642	0.0864797	4.24979	6.6276	5.36258	13.5054	1.48952	4.84645	0.700787	0.015963	0.520366
EJT-10-3	0.427	2.73104	0.263311	2.7908	0.0029067	0.0356907	0.0768299	0.0566168	0.0666384	7.28777	8.60541	0.0615246	3.30545	11.5615	4.39889	14.2241	1.50107	4.87814	0.675133	0.00110265	0.375379
EJT-20-1	0.00761015	0.838189	0.365226	0.723278	0.00952733	0.0396994	0.0223914	0.0160641	0.0390214	5.48323	17.9149	0.0307082	1.60989	1.77392	8.2141	3.12487	0.723405	5.48566	8.03754	0.016679	0.0520815
EJT-20-2	0.02605	0.432483	0.379221	0.252024	0.00879681	0.0408312	0.0389176	0.0222336	0.0860817	4.38236	14.9399	0.135373	3.49878	6.31516	4.19106	24.6534	1.24576	13.5345	1.80584	0.00189161	0.101014
EJT-20-3	0.041041	1.23511	0.202368	0.737247	0.00264971	0.0291877	0.045808	0.0232536	0.0337245	3.58591	9.2398	0.0183315	2.65801	3.66981	3.00469	9.81684	0.921392	5.28288	0.231142	1.55413e-05	0.0669262
EJT-30-1	0.00351638	0.986086	0.213279	0.301838	0.00649552	0.0591386	0.0193286	0.00687704	0.0218826	3.52106	9.67232	0.0653973	3.17228	4.71583	8.52438	14.1687	0.97591	5.35356	1.91299	3.82193e-05	0.102049
EJT-30-2	0.00911359	0.229273	1.41839	0.0954806	0.00220738	0.0380511	0.0109483	0.00132051	0.0638087	2.60167	9.15373	0.0406717	2.00281	1.03624	3.54479	10.584	0.437474	9.10675	0.52082	2.31108e-05	0.0139916
EJT-30-3	0.0128639	0.316932	0.714423	0.0666427	0.00371323	0.0316481	0.0202536	0.00471624	0.106227	4.3844	8.61982	0.033357	2.73857	1.24427	3.48486	36.0926	1.05812	8.40916	0.720874	0.00237927	0.0170731
EJT-60-1	0.219487	0.24245	0.618931	0.208385	0.0071199	0.040489	0.0713199	0.000262519	0.342198	0.101946	11.2649	0.0804833	0.309342	0.0189426	0.167333	3.01817	0.0156505	12.4609	1.53905	0.00221637	0.0239035
EJT-60-2	0.086472	0.432693	0.36636	0.145197	0.00869334	0.028907	0.172523	0.00320326	0.191619	0.0464567	7.11195	0.0757796	0.323319	0.0552837	0.116582	0.0627494	0.0296049	9.44786	0.966812	0.00379371	0.0375803
EJT-60-3	0.157236	0.253609	0.104861	0.0570456	0.0020433	0.0148138	0.0177146	0.00064062	0.0706493	0.162278	12.4728	0.115918	0.562397	0.00730082	0.436847	2.53032	0.0347973	15.9769	0.358918	0.00286902	0.00103941
HN191-10-1	5.18932	3.75495	2.03469	41.2532	19.2157	6.49949	9.6171	9.61049	8.46739	4.66241	0.117754	110.976	1.74799	12.3753	3.34973	3.5529	9.53476	0.00767252	0.618423	23.457	0.658436
HN191-10-2	4.51477	3.98171	1.3614	2.87208	12.1492	6.51154	9.66411	7.60276	3.96063	3.24177	0.183771	27.7279	1.69157	14.2214	2.13752	2.06467	5.99515	0.00697723	0.614233	30.359	0.793912
HN191-10-3	6.03727	5.26365	1.54642	22.7023	18.3608	13.1379	8.32056	18.0921	11.9328	3.38453	0.333416	10.935	1.98102	18.2158	2.95606	2.90261	8.04422	0.0512448	0.732161	46.9981	0.854246
HN191-20-1	5.96657	3.59255	2.85488	28.6996	14.7856	6.80679	9.0329	7.20432	4.78676	1.72039	0.274293	14.0337	1.08512	11.522	1.86065	1.45565	4.41118	0.122802	0.388138	24.0663	12.022
HN191-20-2	4.66671	2.83861	3.30712	57.1893	16.0967	6.67636	13.5213	16.8756	5.90928	3.86698	1.48479	50.2752	1.8647	21.4664	2.00177	1.98589	8.63467	0.0122342	2.70138	39.1155	0.926941
HN191-20-3	6.17796	3.35578	2.54365	18.8863	24.9204	11.0096	14.1147	12.0068	6.92473	3.06097	0.165424	25.509	1.56992	21.2958	2.2771	2.20633	6.45727	0.0410245	1.27707	24.9562	12.6594
HN191-30-1	4.81266	2.96374	5.60219	28.3276	10.6803	8.02118	8.42747	14.6035	3.73626	1.88515	0.60837	8.57644	1.06451	15.3367	3.183	2.01242	5.12503	0.101477	5.42272	53.8893	26.6795
HN191-30-2	3.5207	2.46379	2.56127	23.2753	22.9562	11.3416	10.6755	9.67163	5.29331	1.77531	0.157808	65.8934	0.565783	10.527	1.37708	3.88167	3.16828	0.0307217	2.24172	30.4577	5.89425
HN191-30-3	3.52061	1.3211	4.65929	52.1524	20.6067	5.72197	11.6317	31.4535	6.76701	1.00017	0.51431	5.44117	2.23248	9.77059	1.17266	1.57928	6.01878	0.00910162	0.620059	40.6663	0.344331
HN191-60-1	0.736374	0.245648	0.320962	1.44989	2.70194	0.654198	0.529417	3.6434	0.830342	0.0797721	0.190535	0.161042	0.473328	0.013746	0.104341	0.133572	0.161926	3.24637	14.6007	17.039	0.334272
HN191-60-2	1.06721	0.385061	0.995148	0.580041	2.96813	1.27286	0.794134	9.76362	1.56349	0.0632233	0.322227	0.910695	0.174908	0.0442973	0.103511	0.64952	0.336497	4.38333	1.31572	20.5278	0.976944
HN191-60-3	2.11083	0.644849	2.79956	0.458519	9.4876	3.86402	3.4929	27.4122	5.82328	0.0673454	0.207835	1.36138	0.297501	0.0321679	0.0472501	0.0608822	0.459433	2.81328	0.327808	22.0437	0.81611
HN192-30-1	19.3248	1.3051	5.07417	0.813573	93.4841	40.1157	29.4865	51.1298	10.4153	2.10484	0.337918	9.4598	2.35307	11.2614	1.34193	0.544888	6.0887	0.180969	1.33162	34.6491	44.7104
HN192-30-2	14.3963	0.633188	3.85366	1.40075	35.0467	25.2258	8.96433	13.7921	4.88204	1.6901	0.263051	16.7496	0.949048	9.27827	0.424949	0.0918001	3.07551	0.352443	3.0769	28.0528	19.3506
HN192-30-3	37.8124	2.74641	10.9532	0.691172	147.015	31.66	26.569	60.1888	12.4686	1.78253	0.417869	27.9212	1.45508	14.1663	2.27532	0.533257	7.6856	0.277987	0.2271	59.4751	44.7716
HN192-60-1	2.81221	0.64768	0.299355	0.784065	8.24024	3.18147	1.97066	5.98804	2.88426	0.140779	0.422394	0.242703	0.0986913	0.0166381	0.164805	0.156557	0.246707	5.67133	0.500589	25.2216	2.36238
HN192-60-2	0.918694	0.262799	0.297375	0.116914	1.56167	0.345945	0.46204	1.69879	2.27978	0.342006	0.337236	0.285308	0.231951	0.0238543	0.106213	0.0358676	0.113486	6.29431	0.912504	33.3964	13.1052
HN192-60-3	1.26346	0.38498	0.246529	0.111724	5.88297	1.32741	0.950899	2.50837	1.38663	0.153015	0.327635	0.164214	0.139448	0.0152033	0.152242	0.104442	0.116764	4.9909	1.6993	23.511	2.24812
HN005-30-1	17.2735	1.36717	5.58671	0.901237	61.5083	25.1317	13.5037	29.6828	4.4122	1.49337	0.307145	8.34451	2.04147	14.9652	1.78297	0.374435	4.58357	0.212795	0.863315	33.019	49.9832
HN005-30-2	18.99	1.74405	5.30917	0.267301	105.106	25.6986	13.3648	38.0793	2.72277	2.46126	0.459805	9.36063	2.03875	6.99763	2.28741	0.211323	3.2654	0.492967	0.939194	41.5881	49.3287
HN005-30-3	9.8171	0.554195	2.33576	0.201864	29.9979	7.87637	6.28112	18.3369	1.47447	1.74872	0.198071	2.3929	1.57051	3.25532	0.966075	0.107437	2.16936	0.475387	0.680299	30.1413	32.3465
HN005-60-1	2.96341	0.756201	0.41925	0.0690361	10.8262	1.27591	1.82463	8.44819	1.54427	0.135129	0.370902	1.31555	0.406335	0.0458959	0.263473	0.175898	0.281839	14.5198	0.300781	35.582	1.63181
HN005-60-2	0.481364	0.18402	0.191811	0.0294139	2.11367	0.256386	0.388779	2.25032	0.445698	0.123782	0.537209	0.152899	0.409586	0.000669669	0.296433	0.0934519	0.0910706	5.90639	2.29654	38.5081	2.59689
HN005-60-3	7.24306	0.677916	3.89916	0.233619	6.57548	8.38712	5.29746	50.3513	13.0656	0.326422	0.304259	0.843286	0.197541	0.0198226	0.0928803	0.00757353	0.522981	8.9839	0.426261	40.0651	2.79604
